# Supplementary material for: Mobile Phone Auscultation Accurately Diagnoses Chronic Obstructive Pulmonary Disease Using Nonlinear Respiratory Biofluid Dynamics
Source: Diagnostics (Basel). 2025 Jun 18;15(12):1550. doi: 10.3390/diagnostics15121550 (PMC12192240; doi:10.3390/diagnostics15121550)
Supplement: Supplementary file 1 [file diagnostics-15-01550-s001.zip]

Archive with 1 entries (1 files):
- diagnostics-3626078-supplementary.pdf
